# Supplementary material for: Asymmetric Push–Pull Type Co(II) Porphyrin for Enhanced Electrocatalytic CO2 Reduction Activity
Source: Molecules. 2022 Dec 24;28(1):150. doi: 10.3390/molecules28010150 (PMC9822202; doi:10.3390/molecules28010150)
Supplement: Supplementary file 1 [file molecules-28-00150-s001.zip]

Archive with 1 entries (1 files):
- molecules-2100848-supplementary.pdf
